# Supplementary material for: The Effects of Freshwater Clam (Corbicula fluminea) Extract on Serum Tumor Necrosis Factor-Alpha (TNF-α) in Prediabetic Patients in Taiwan
Source: Mar Drugs. 2022 Apr 10;20(4):261. doi: 10.3390/md20040261 (PMC9027770; doi:10.3390/md20040261)
Supplement: Supplementary file 1 [file marinedrugs-20-00261-s001.zip]

Archive with 1 entries (1 files):
- marinedrugs-1636272-supplementary.pdf
